# Supplementary material for: Dementia and Mild Cognitive Impairment Identification in Illiterate and Low-Educated People: Systematic Review About the Use of Brief Cognitive Screening Tools
Source: Behav Sci (Basel). 2025 Feb 13;15(2):207. doi: 10.3390/bs15020207 (PMC11851668; doi:10.3390/bs15020207)
Supplement: Supplementary file 1 [file behavsci-15-00207-s001.zip]

Archive with 1 entries (1 files):
- behavsci-3286259-supplementary.pdf
